# Supplementary material for: The Importance of Well-Being on Resiliency of Filipino Adults During the COVID-19 Enhanced Community Quarantine: A Necessary Condition Analysis
Source: Front Psychol. 2021 Mar 22;12:558930. doi: 10.3389/fpsyg.2021.558930 (PMC8019777; doi:10.3389/fpsyg.2021.558930)
Supplement: Supplementary file 1 [file Data_Sheet_1.csv]

Connor-Davidson Resiliency Scale	Positive Emotions	Engagement	Relationships	Meaning	Accomplishment	Overall Well-being	Negative Emotions	Health	Loneliness
38	9.67	10.00	9.67	9.33	9.00	9.58	2.67	9.67	0
22	6.33	7.00	7.00	5.00	6.00	6.21	6.33	6.00	8
20	4.33	5.33	5.33	4.67	5.00	5.21	6.33	6.67	6
28	10.00	6.00	10.00	9.67	8.67	9.00	1.67	9.33	1
38	9.00	6.00	9.00	9.00	8.67	8.47	1.00	9.00	1
36	6.33	10.00	6.67	8.33	8.00	7.53	7.67	6.00	9
30	8.67	7.33	6.33	6.00	7.00	7.16	9.00	7.33	10
18	3.00	6.00	4.33	3.67	4.00	4.21	6.33	4.33	4
20	7.67	6.67	8.67	7.00	8.00	7.37	6.33	6.00	5
33	10.00	10.00	9.67	8.67	7.00	9.26	5.67	10.00	7
37	9.00	9.67	9.00	8.67	9.00	9.00	2.67	8.67	9
24	6.00	6.67	5.00	6.00	6.33	6.42	7.67	8.33	7
26	8.67	9.00	9.33	8.67	8.33	8.79	8.33	9.00	8
21	5.67	4.67	6.33	6.33	3.67	5.89	4.67	8.00	6
17	1.00	1.00	1.00	2.00	1.33	2.58	1.33	7.33	1
25	6.67	7.00	6.67	5.67	7.00	6.63	5.67	6.67	6
30	8.00	8.67	7.00	7.33	8.67	7.89	8.00	8.00	7
35	7.67	9.00	8.00	9.33	8.33	8.53	2.33	8.67	0
26	7.33	7.67	7.67	7.00	7.00	7.16	7.67	6.33	6
39	7.33	9.33	6.67	9.33	9.33	8.47	3.00	9.67	0
32	8.67	9.00	9.33	9.67	8.00	8.68	7.67	7.33	6
28	7.33	8.67	7.67	8.00	7.67	7.84	3.00	8.00	2
30	7.33	8.00	6.33	7.33	5.00	6.95	3.67	7.67	2
16	4.33	6.67	4.00	5.33	5.67	5.11	7.67	5.00	9
37	8.67	9.00	10.00	10.00	8.00	9.00	5.33	8.00	3
29	9.00	7.00	9.67	8.00	7.33	7.79	6.33	5.67	5
33	7.67	6.67	8.00	7.00	7.33	6.79	7.33	4.33	6
32	7.67	8.67	8.00	7.00	7.33	7.05	7.67	3.67	4
37	8.67	9.33	10.00	10.00	9.33	9.26	6.00	8.00	0
31	7.67	6.33	9.00	6.67	7.00	7.32	4.00	7.00	2
29	8.33	8.33	7.33	8.33	7.33	8.11	6.00	9.00	4
23	6.33	8.00	6.00	6.67	6.67	6.89	9.00	8.00	9
34	1.33	1.67	2.00	2.00	2.33	2.79	2.67	6.33	3
21	6.67	6.00	7.33	4.33	5.67	6.11	6.33	6.33	8
33	9.00	6.67	8.00	8.33	8.33	8.21	5.67	8.67	2
29	7.00	8.67	7.67	7.00	7.33	7.32	6.67	6.33	5
15	6.33	7.00	6.33	8.00	7.00	7.11	6.00	7.67	9
27	8.33	8.00	8.00	7.67	7.00	7.95	6.33	9.00	7
30	4.67	10.00	5.67	4.67	4.67	5.84	8.33	5.67	10
27	6.33	7.00	7.33	7.00	6.67	6.84	7.00	6.67	8
37	8.00	8.33	10.00	8.00	9.00	8.47	7.33	8.00	8
29	7.67	7.33	7.00	7.00	8.00	7.53	6.33	8.00	5
16	7.67	9.33	8.00	7.67	8.00	7.84	7.33	6.33	7
14	6.67	4.00	6.67	4.33	4.00	6.11	6.33	9.67	2
35	8.00	7.00	8.00	7.67	6.33	7.74	6.33	9.00	5
33	9.00	8.67	7.33	8.00	7.33	7.68	5.33	5.67	8
15	1.00	1.33	1.67	1.33	1.00	1.84	2.00	4.00	2
30	5.33	7.33	6.33	6.33	6.33	6.47	6.67	8.00	9
22	4.33	7.00	5.00	2.67	6.00	4.58	8.33	2.33	9
34	8.67	8.00	9.33	8.00	7.67	8.16	4.00	7.33	3
36	8.67	8.67	8.33	7.67	9.33	8.05	9.00	6.00	9
30	7.00	7.67	8.00	7.67	8.33	7.53	8.00	6.33	5
17	4.33	5.00	3.67	3.00	4.00	4.16	5.67	5.00	8
25	7.00	9.00	6.67	8.33	6.33	7.37	9.33	7.00	10
37	9.00	7.67	10.00	8.67	8.33	8.63	4.67	8.00	2
11	5.67	5.67	8.67	7.67	3.33	6.79	6.00	9.00	9
20	6.00	6.00	6.67	5.33	7.00	6.26	5.67	6.67	7
27	4.33	7.67	5.67	6.67	7.67	6.32	7.67	5.67	8
38	9.33	5.67	6.67	9.33	8.67	7.79	6.33	8.00	2
36	8.00	8.33	8.33	9.00	9.00	8.26	6.00	7.00	1
34	7.33	8.00	9.00	8.67	5.00	7.84	5.67	8.33	7
26	7.67	7.00	7.00	7.67	6.00	7.05	5.33	7.00	5
27	9.00	8.00	8.67	9.67	8.33	8.95	6.33	9.67	8
26	6.33	7.00	4.00	6.00	6.33	5.63	3.33	5.33	9
40	10.00	9.33	10.00	9.00	9.33	9.53	3.33	9.33	0
26	2.33	2.00	2.00	2.00	2.33	3.21	2.00	8.00	2
30	8.33	8.33	8.67	8.33	8.67	8.16	7.33	7.33	8
39	7.67	7.67	8.67	8.67	8.33	8.05	5.67	7.67	3
29	7.33	6.67	8.67	7.00	6.00	7.63	4.67	10.00	4
32	6.00	6.67	7.33	7.67	5.67	7.00	3.67	8.33	5
35	8.67	8.33	9.67	8.67	8.33	8.74	5.00	8.67	2
30	9.00	7.00	9.33	8.00	7.00	8.05	3.67	8.00	5
37	10.00	9.33	10.00	10.00	10.00	9.89	8.67	10.00	10
24	5.67	9.33	6.00	6.67	7.33	6.58	7.67	4.67	9
32	9.33	8.00	9.67	9.67	8.00	8.84	3.67	8.00	1
21	5.00	9.33	3.33	4.00	6.33	5.26	7.67	4.00	6
11	7.33	8.33	7.00	5.67	7.00	7.00	8.00	6.67	7
40	10.00	9.33	9.67	10.00	10.00	9.79	2.00	9.67	8
16	4.00	4.67	5.67	5.00	4.67	4.74	5.00	5.00	3
20	8.33	7.00	9.00	8.00	8.00	7.95	7.00	7.67	7
27	6.00	8.33	6.00	6.67	7.33	6.68	7.67	5.67	8
24	8.00	8.00	7.67	6.67	7.67	7.16	5.00	5.67	8
36	8.00	7.67	10.00	6.33	8.67	8.16	7.00	8.33	9
34	7.33	10.00	9.00	8.67	7.67	8.32	7.00	8.00	5
26	5.67	7.67	5.67	5.33	6.67	5.63	8.67	4.00	7
37	8.33	6.33	8.00	9.00	8.00	8.00	2.00	8.00	1
29	7.33	9.33	8.33	7.00	7.33	7.68	5.33	7.33	6
28	4.33	9.33	6.33	6.00	7.00	6.32	8.33	4.67	9
8	1.67	1.00	1.00	1.00	1.00	2.58	1.00	8.00	1
31	8.33	9.00	9.00	9.00	7.33	8.84	5.67	10.00	1
40	9.33	7.67	10.00	10.00	9.67	9.26	0.67	8.67	0
23	7.33	7.33	8.33	7.00	7.33	7.47	7.67	7.33	8
33	5.33	9.67	9.00	9.00	8.00	8.16	7.67	9.00	10
27	7.67	7.00	8.33	8.00	7.67	7.74	4.33	7.67	3
24	5.00	6.33	4.67	5.00	5.00	5.47	5.33	6.67	7
32	7.67	6.67	6.00	8.33	6.67	7.53	4.33	9.67	2
33	8.67	7.67	8.33	8.00	7.67	8.05	4.33	8.00	8
26	8.33	7.67	7.67	6.67	7.33	7.53	7.33	7.33	5
26	8.33	8.33	10.00	9.33	7.33	8.68	3.33	8.33	1
29	8.33	8.67	9.67	8.33	8.67	8.63	7.67	8.00	6
30	7.33	7.67	7.33	7.33	7.00	7.37	5.33	7.33	2
36	8.67	8.00	9.33	8.00	8.67	8.42	7.33	8.00	8
34	6.67	9.00	9.00	8.00	7.00	7.42	7.00	6.00	8
32	7.33	7.67	7.33	7.33	7.33	7.58	4.33	8.33	5
19	6.33	6.33	6.33	7.00	7.00	6.47	6.00	6.00	7
30	6.67	9.67	9.33	8.33	6.67	7.89	6.67	7.00	7
29	8.00	8.00	8.67	7.67	8.67	7.74	8.33	5.33	6
31	6.33	7.00	7.67	7.67	6.33	7.05	2.67	7.33	7
20	5.67	8.33	7.00	6.67	6.33	6.47	5.67	4.67	4
32	8.00	8.00	7.67	6.67	7.67	7.68	7.67	8.00	6
30	7.33	8.33	6.67	8.00	7.67	7.47	8.00	6.67	7
35	9.33	7.67	9.33	8.33	8.67	8.32	7.67	6.33	7
37	4.00	2.67	7.33	5.33	3.33	5.42	2.67	8.33	1
32	8.67	9.00	9.67	9.00	8.33	9.00	6.67	9.33	5
34	8.00	8.33	9.33	8.00	8.33	8.11	7.00	6.67	5
27	8.00	7.00	8.00	5.33	6.67	6.95	8.33	6.67	7
27	5.00	7.67	4.33	5.00	6.33	5.37	6.67	4.33	6
32	8.00	9.33	8.33	9.00	8.33	8.58	7.33	8.33	1
30	6.67	7.67	7.33	7.00	8.33	7.42	7.67	7.33	3
33	8.33	8.33	6.00	7.67	8.33	7.89	6.00	8.33	8
32	9.00	8.67	8.67	6.33	7.00	7.95	5.67	7.67	4
32	5.67	7.33	7.67	7.00	8.00	6.89	8.00	6.33	8
26	6.67	6.33	8.00	8.00	6.33	7.00	5.33	6.33	5
22	6.67	5.67	5.67	6.33	7.33	6.11	7.67	4.67	6
21	2.33	2.33	2.00	2.33	2.33	3.42	1.00	7.67	1
13	2.00	2.00	2.00	2.00	2.67	3.32	2.33	8.00	3
34	8.67	8.33	9.00	8.00	8.33	8.37	3.00	8.00	3
24	6.33	8.33	8.33	8.33	7.67	7.26	5.33	5.00	6
19	9.33	7.00	9.67	10.00	7.00	8.89	3.67	10.00	0
23	7.33	8.33	7.67	8.00	8.33	7.79	7.00	7.00	6
23	4.00	7.33	4.67	6.00	5.00	5.26	3.33	4.67	4
8	4.67	8.33	6.33	5.00	3.33	5.11	7.67	3.00	5
16	4.67	9.00	7.67	7.67	5.33	6.53	7.00	5.00	6
28	8.33	8.33	8.67	8.33	8.00	8.26	8.33	7.67	9
29	7.33	6.67	8.00	8.67	7.67	7.53	7.00	7.00	6
33	7.00	9.33	7.00	8.67	7.00	7.53	3.67	7.00	5
23	4.33	6.67	3.67	5.67	3.67	4.63	6.67	4.00	6
35	9.67	6.00	7.00	4.67	8.67	7.74	7.00	9.67	2
27	6.33	6.00	8.33	8.67	4.67	6.74	6.67	6.00	6
21	4.67	9.00	6.00	6.33	5.67	6.42	6.00	7.00	8
31	9.00	8.67	8.67	9.00	7.00	8.53	0.67	8.67	8
28	9.00	8.67	9.00	8.67	8.67	8.79	7.33	8.67	8
34	8.33	8.33	7.67	8.00	8.33	8.05	8.33	8.00	6
22	9.33	8.33	8.00	7.33	8.33	7.84	4.00	6.00	6
27	8.33	6.33	9.67	9.67	8.00	8.26	6.33	7.33	4
18	7.00	6.33	6.00	6.33	5.33	6.32	9.33	7.33	9
24	3.67	4.00	4.00	3.67	3.67	4.89	3.00	9.00	4
33	9.00	7.33	8.00	8.67	8.00	8.53	3.00	9.67	2
31	6.33	6.33	7.33	7.33	5.67	6.74	4.33	7.33	6
40	10.00	7.67	8.00	9.33	8.67	9.00	2.00	10.00	0
18	8.00	7.33	8.00	7.33	7.33	7.53	5.67	7.00	5
28	7.33	8.33	7.00	8.33	7.67	7.53	7.67	7.00	6
35	9.00	7.33	9.00	9.00	7.67	8.16	4.33	6.67	7
27	9.00	8.00	9.00	9.67	8.33	8.53	7.67	7.00	2
17	7.00	7.33	7.33	7.67	7.00	7.11	4.67	6.33	5
28	6.00	7.67	6.00	6.00	8.33	6.26	7.00	3.67	8
31	9.00	9.00	8.67	9.33	7.33	8.53	7.33	7.67	9
21	7.00	7.33	8.00	7.33	6.33	7.32	7.00	8.00	9
20	7.33	6.00	10.00	10.00	4.67	8.05	5.67	9.67	10
18	6.67	6.67	6.67	7.67	7.67	6.89	3.67	6.33	5
30	7.00	6.33	10.00	9.00	5.00	7.58	1.33	7.67	1
26	7.00	8.67	8.00	6.00	7.33	7.21	7.67	6.67	6
13	0.33	1.67	1.00	2.00	2.00	2.47	1.00	7.00	1
24	6.33	8.33	9.67	7.33	6.67	7.79	9.00	8.67	10
34	8.33	6.33	7.67	8.67	7.67	7.68	2.33	7.67	1
39	6.67	9.33	8.33	8.00	8.67	8.26	5.67	8.33	8
26	8.33	8.67	7.33	6.33	7.67	7.26	6.00	5.67	7
29	8.67	9.33	9.00	8.33	8.67	8.84	9.00	9.00	8
34	8.67	6.33	8.67	8.33	7.33	7.84	2.67	7.33	4
15	1.33	1.33	1.67	1.67	1.33	2.05	1.00	4.33	1
14	7.33	8.33	6.33	7.00	5.33	7.00	6.00	7.33	6
25	7.67	7.00	7.67	7.67	6.67	7.21	5.33	6.67	4
23	7.33	7.67	8.67	7.00	7.00	7.74	7.00	9.00	7
18	2.00	2.00	2.00	2.00	1.33	3.58	0.00	10.00	0
33	9.33	7.33	9.00	9.00	9.67	8.74	4.67	8.00	4
36	9.33	9.67	7.00	9.33	8.67	8.37	3.00	6.67	2
17	6.67	7.33	8.33	8.67	6.67	7.26	7.33	6.00	8
29	6.00	8.67	8.33	7.67	8.33	7.47	7.67	6.67	9
24	8.67	9.00	9.00	9.33	8.33	8.74	4.67	8.00	2
18	5.00	7.33	6.00	6.00	7.67	5.84	8.00	3.67	9
26	7.67	8.33	8.00	7.67	7.00	7.37	3.33	5.33	4
32	6.00	7.33	8.67	5.00	5.33	6.16	10.00	5.33	10
38	6.33	8.67	8.33	9.00	8.67	8.21	9.00	8.33	7
34	8.33	6.67	8.67	9.00	8.67	8.37	5.00	9.00	8
22	4.33	7.67	5.33	4.00	4.67	5.00	8.67	4.33	4
31	7.67	8.33	6.33	8.00	7.00	7.00	4.67	4.33	5
24	2.33	8.00	7.33	5.33	6.67	6.47	7.67	10.00	9
31	8.00	7.67	8.33	7.67	8.00	7.74	5.67	6.67	5
29	10.00	6.00	9.00	6.33	8.00	8.26	3.00	9.67	1
24	3.00	2.33	2.67	3.00	2.67	4.26	1.00	10.00	1
26	8.00	6.00	7.33	6.33	7.67	7.11	4.00	7.33	4
31	6.00	6.67	8.00	7.00	4.00	6.47	5.67	7.00	8
25	6.67	8.00	9.67	7.67	5.67	7.58	5.00	8.00	5
28	6.67	7.33	6.67	7.33	7.67	7.32	6.33	8.00	7
32	7.67	8.67	7.67	9.33	7.33	8.11	5.67	8.00	7
32	8.67	7.33	10.00	9.00	9.00	8.68	2.00	8.00	0
39	9.67	9.33	10.00	10.00	8.00	9.32	3.00	8.67	2
29	6.67	7.67	6.67	7.00	7.67	7.05	7.67	7.33	9
31	9.33	8.33	9.00	9.33	8.00	8.63	9.33	8.00	10
14	1.33	1.67	2.00	2.00	2.00	3.05	1.33	7.67	1
27	2.00	2.00	2.33	2.33	2.00	3.53	1.00	8.67	0
27	6.67	9.00	9.67	8.00	9.33	7.32	8.00	2.00	8
39	9.00	10.00	8.33	8.67	9.33	8.21	1.67	5.00	1
31	7.00	8.33	7.67	7.33	8.67	7.95	8.67	8.67	9
35	6.33	9.67	7.33	8.33	8.00	8.00	8.67	8.33	9
37	9.33	6.00	10.00	8.67	8.00	8.42	1.67	8.00	1
26	7.67	9.00	9.00	9.33	8.67	8.47	6.33	7.33	8
29	8.00	8.67	7.67	7.67	8.00	7.95	8.33	7.67	7
35	8.67	9.33	9.33	9.33	8.00	8.53	3.67	6.67	3
31	8.33	10.00	8.33	7.67	7.67	8.26	2.33	7.33	2
32	7.33	7.00	7.33	8.67	8.33	8.05	3.67	9.67	3
38	8.67	7.67	9.67	8.67	9.33	8.74	6.67	8.33	6
24	6.67	7.00	7.33	8.00	7.67	7.00	9.33	5.67	8
33	9.33	8.67	9.00	9.00	8.33	8.68	5.33	7.67	0
25	9.00	8.00	9.33	9.33	7.33	8.16	5.33	6.00	5
34	8.67	6.67	8.67	8.33	8.67	7.95	4.33	6.33	1
24	7.00	7.00	6.33	7.00	7.00	7.00	5.00	7.67	5
27	8.00	9.33	8.67	7.33	7.00	8.05	6.33	8.00	7
26	7.00	8.67	7.33	7.33	8.00	7.68	9.00	8.00	8
21	4.33	4.00	4.67	7.00	7.00	5.32	5.33	5.33	7
28	8.00	9.00	7.33	8.33	9.00	8.32	7.00	8.33	8
28	8.33	9.00	8.33	7.33	7.00	7.84	7.67	7.00	6
26	7.33	8.67	7.00	7.00	7.00	7.53	7.33	8.33	9
27	9.00	7.67	9.00	8.00	7.33	8.16	7.00	8.00	6
28	8.67	7.00	9.00	7.67	7.33	8.00	6.67	7.67	4
28	5.67	6.33	5.33	5.67	4.67	5.74	5.00	6.33	6
37	9.33	8.33	8.33	10.00	8.00	8.79	1.00	8.67	0
30	7.67	8.00	9.00	7.67	7.33	7.84	4.00	7.33	4
13	4.33	6.33	8.67	4.33	4.33	6.05	9.33	8.00	2
40	8.33	8.67	7.67	8.33	9.00	8.37	6.00	8.33	8
20	7.00	6.67	6.67	6.67	7.00	7.21	6.67	9.00	8
37	7.67	8.67	8.67	9.00	8.67	8.58	8.67	9.00	7
26	8.00	7.67	9.00	7.67	7.67	7.84	5.67	7.33	7
29	7.67	7.33	7.67	8.33	6.00	7.16	4.33	5.67	7
21	9.00	8.33	6.00	7.33	6.00	7.26	9.33	7.00	8
29	10.00	7.33	9.33	8.67	8.33	8.79	2.67	9.00	1
10	6.33	6.67	4.67	2.67	4.67	5.37	9.33	7.33	10
23	2.67	3.00	2.67	2.33	2.67	3.79	2.67	8.00	3
31	8.00	7.33	8.33	8.33	9.00	8.37	5.67	9.00	7
33	7.67	8.33	9.33	10.00	8.33	8.74	7.00	9.00	5
24	5.67	8.33	6.33	5.33	6.67	6.42	6.67	6.67	9
26	6.00	8.33	6.67	5.67	6.67	6.95	7.33	8.33	5
36	10.00	9.33	10.00	10.00	7.33	9.32	2.00	9.00	0
27	8.00	9.00	9.00	8.33	7.67	8.21	5.33	7.33	1
26	7.00	8.00	6.00	5.00	7.67	6.58	8.00	6.00	7
37	9.67	9.33	9.67	9.33	8.00	9.05	1.33	8.33	0
35	7.00	9.00	6.67	7.33	7.33	7.26	8.00	6.33	5
22	2.67	3.00	2.33	2.00	2.00	3.21	2.33	6.00	1
19	8.00	7.67	8.00	8.00	7.33	7.84	7.33	8.00	6
35	8.00	8.33	8.33	8.33	7.00	7.84	3.33	7.00	2
38	7.00	7.67	7.67	7.33	6.67	7.37	2.67	7.33	1
35	9.00	7.67	7.00	7.67	7.00	7.63	5.67	7.00	4
21	5.00	6.00	3.00	5.00	4.67	4.47	6.00	3.00	7
36	7.67	7.67	8.00	8.00	7.67	7.95	3.67	9.00	8
31	6.00	7.67	7.67	9.00	5.67	7.11	8.00	6.33	10
37	8.67	6.00	7.67	8.00	8.33	7.68	3.00	7.00	1
28	6.00	8.33	4.33	7.67	8.00	7.16	2.67	8.67	9
35	8.00	9.67	8.67	9.33	8.33	8.89	4.33	10.00	9
36	8.33	9.00	7.67	8.33	8.00	8.05	5.00	7.00	8
29	7.33	9.33	7.00	10.00	7.00	8.37	4.00	10.00	4
29	6.00	8.33	7.33	7.33	7.33	6.68	5.00	4.33	4
39	7.67	6.33	7.33	7.33	8.00	7.47	7.00	8.33	7
30	7.00	9.67	6.67	8.33	8.67	7.74	8.00	6.67	9
37	9.00	9.00	9.67	9.67	8.33	8.95	5.67	8.00	5
39	9.00	10.00	9.00	8.00	9.33	9.05	6.33	9.00	5
30	8.00	8.67	6.33	7.67	8.33	7.79	8.33	8.33	8
33	8.33	9.67	9.33	9.67	8.33	8.84	9.33	7.67	8
36	10.00	9.00	8.33	9.00	9.00	9.16	4.33	9.33	0
32	7.67	9.00	7.33	9.00	8.67	7.89	6.33	6.00	0
30	7.33	9.00	9.67	8.67	8.33	8.32	7.00	7.33	8
27	6.33	8.67	6.00	4.33	6.00	6.32	5.33	7.00	9
29	8.67	8.33	7.67	9.33	8.67	8.53	5.67	8.33	4
30	8.67	8.67	8.33	8.67	8.33	8.63	4.33	9.00	5
28	5.67	10.00	8.00	9.67	7.33	7.32	7.33	3.67	8
28	8.67	8.33	9.33	8.00	7.67	8.42	7.00	8.33	7
20	7.67	8.00	9.00	8.33	6.33	7.84	5.67	7.67	7
22	7.00	7.00	7.67	7.67	6.00	7.16	2.67	7.33	1
36	8.00	8.33	7.33	8.67	7.33	7.95	4.67	8.00	2
30	8.67	8.33	7.33	8.33	8.00	8.05	9.00	8.33	7
35	9.00	6.33	8.00	8.00	7.33	7.95	4.33	9.00	5
39	7.67	8.33	8.33	9.00	8.00	8.21	4.33	8.33	1
39	9.00	9.00	9.33	9.33	8.67	8.74	5.33	7.00	8
22	1.67	2.00	2.33	2.33	2.00	3.32	2.67	8.00	1
13	6.33	8.67	5.67	5.67	8.00	6.63	10.00	5.00	10
13	1.33	2.00	2.00	1.67	1.33	3.00	1.00	8.33	2
36	9.33	8.33	10.00	10.00	8.67	8.89	6.00	6.67	2
20	2.00	2.00	2.00	2.33	2.00	3.58	2.00	9.33	2
32	4.33	5.67	4.33	5.67	6.00	5.63	3.67	7.33	5
20	2.00	2.00	2.00	2.00	2.00	3.11	2.00	7.33	2
34	9.00	8.33	7.33	9.33	9.33	8.74	2.33	8.67	10
35	8.33	8.67	7.67	8.67	8.33	7.63	7.67	4.33	9
34	9.00	6.67	8.67	7.67	7.67	7.95	6.67	7.67	4
33	9.00	9.00	9.00	6.67	6.67	7.95	7.00	7.00	8
26	7.33	5.67	5.33	5.33	5.00	5.89	8.00	6.67	5
32	8.00	7.33	9.00	7.00	7.00	7.95	5.33	9.33	2
15	5.67	6.00	5.33	5.33	5.33	5.68	5.33	6.00	5
19	7.00	8.67	8.67	6.33	5.33	7.63	6.00	10.00	7
30	9.67	7.33	7.67	7.33	7.33	7.84	5.00	7.00	1
32	8.33	8.33	7.00	7.67	7.67	7.68	6.00	7.00	2
29	5.00	7.00	4.33	5.33	7.33	5.58	6.33	4.67	4
24	2.33	9.33	7.00	7.67	8.33	7.00	7.33	7.67	8
31	8.33	7.33	6.67	8.00	8.33	7.63	6.00	7.00	5
40	10.00	7.00	8.67	10.00	10.00	9.32	4.00	10.00	1
23	9.33	6.67	9.00	8.33	8.67	8.58	3.67	9.00	2
27	6.67	8.00	6.00	7.00	7.33	7.11	7.67	7.67	9
36	8.00	9.00	8.67	8.33	8.67	8.32	5.67	7.33	7
34	7.33	8.67	8.00	8.00	8.00	7.95	7.67	8.00	8
30	6.00	8.33	6.67	6.67	6.67	6.84	6.67	7.00	6
35	9.00	8.33	8.00	8.67	8.00	8.21	7.67	7.67	8
31	6.33	7.67	8.00	8.33	7.67	7.42	8.67	7.33	9
25	8.33	7.67	9.67	10.00	8.67	8.84	4.33	8.67	0
26	7.33	8.33	7.33	7.67	6.67	7.21	6.00	5.67	7
26	5.33	6.67	5.00	6.33	5.67	5.95	7.00	7.00	8
28	4.67	9.00	9.33	8.67	9.00	7.79	6.00	6.00	3
34	7.33	8.33	8.67	8.00	8.00	7.84	6.00	7.00	2
32	8.67	8.67	9.33	9.00	8.33	8.79	7.00	8.67	7
25	7.00	7.33	7.00	7.33	6.67	7.05	6.00	6.67	6
32	7.33	6.00	8.33	9.00	6.00	7.26	2.33	6.33	2
27	5.00	7.00	5.67	4.67	6.33	5.58	7.67	5.00	10
33	8.67	8.00	7.67	7.67	8.33	8.05	7.67	7.67	7
26	6.67	6.67	7.67	7.00	7.67	7.11	6.67	7.33	6
30	9.33	10.00	9.67	9.00	8.00	9.00	4.00	8.00	7
34	9.33	10.00	9.00	8.00	9.00	9.26	7.00	10.00	4
29	8.33	9.33	10.00	9.00	8.33	8.58	6.33	6.33	5
20	5.00	6.00	4.67	4.00	4.67	5.00	2.00	5.33	4
29	8.33	8.33	6.00	8.67	8.00	7.95	7.00	9.00	10
14	3.67	3.67	4.33	3.33	5.00	4.05	6.33	4.00	6
26	7.00	7.33	9.00	5.33	3.67	6.47	7.67	6.33	6
30	3.00	3.33	2.33	2.67	3.00	3.68	2.33	8.00	4
33	9.00	7.67	9.00	9.00	7.33	8.21	5.33	7.67	7
30	9.33	8.33	9.33	9.67	8.33	8.84	7.33	8.00	6
19	6.00	7.67	5.67	5.67	4.00	4.95	7.33	1.00	10
16	2.00	1.67	2.00	2.00	1.67	2.79	1.33	5.33	1
22	3.67	3.67	3.33	3.33	3.67	4.26	3.00	7.00	4
37	8.67	7.67	6.00	6.00	9.00	7.58	8.00	8.00	4
25	2.00	5.67	9.00	2.33	4.00	4.68	7.33	5.67	8
27	8.00	8.00	7.67	7.67	8.00	7.63	6.67	6.33	6
21	6.67	8.00	6.00	6.33	6.33	6.63	6.67	6.33	7
26	5.33	7.33	4.67	4.67	8.00	5.89	8.33	6.00	10
30	6.00	7.33	5.33	8.33	4.67	6.32	7.33	6.00	4
22	6.67	6.67	6.33	6.67	6.67	6.63	8.00	7.00	6
29	7.00	8.00	6.00	6.33	7.67	6.68	9.00	5.33	8
30	7.00	7.00	8.67	7.33	6.67	7.42	6.33	7.67	6
18	7.33	8.00	9.00	6.00	5.33	7.53	6.67	9.33	6
24	5.67	7.33	5.67	6.67	6.67	6.68	5.67	8.00	8
26	9.00	8.33	5.67	6.67	6.00	7.05	3.67	6.00	8
32	8.33	8.67	8.67	9.67	7.67	8.74	7.33	9.67	7
38	10.00	9.33	9.33	9.00	9.00	9.42	6.33	10.00	6
34	5.33	7.00	6.00	4.67	7.33	5.16	6.67	0.67	10
29	6.00	6.67	6.33	7.00	3.67	6.16	6.33	7.00	8
33	9.00	8.00	7.00	9.33	8.00	8.32	5.00	8.00	1
34	9.00	8.33	9.33	8.67	8.33	8.84	8.00	9.33	8
0	8.67	9.67	8.33	9.33	8.33	8.47	3.67	6.67	2
35	9.33	8.33	9.33	9.67	8.67	9.05	8.00	9.00	5
20	6.33	6.67	6.67	6.67	6.67	6.53	5.67	6.33	6
18	2.00	1.67	2.00	2.00	2.00	3.16	1.33	7.67	2
32	4.67	6.67	6.00	2.33	2.00	4.79	5.00	6.67	2
24	7.00	9.67	7.67	8.33	8.00	8.00	5.33	7.33	4
22	8.00	8.67	8.33	8.67	8.00	7.95	8.33	6.00	8
36	10.00	9.00	8.33	9.67	8.67	8.84	7.67	7.67	8
26	1.33	2.33	2.67	2.00	2.33	3.11	2.00	7.33	2
34	9.67	5.00	10.00	8.00	7.00	7.53	2.67	5.00	1
40	7.67	8.00	7.33	8.33	8.33	8.11	4.67	8.67	2
11	1.00	1.00	1.33	1.33	1.00	2.42	1.00	7.67	1
10	6.00	7.00	6.67	6.67	6.67	6.79	7.33	8.00	7
25	7.33	7.33	7.67	6.00	7.33	7.42	6.67	8.67	5
30	7.00	7.00	8.33	8.00	7.67	7.63	8.00	8.00	2
25	7.67	8.67	9.00	7.33	7.67	8.11	6.67	7.67	7
19	5.00	7.67	6.67	7.00	7.67	6.79	5.67	7.00	5
34	8.00	7.67	9.00	8.33	8.00	8.21	7.67	8.00	7
27	7.00	7.67	7.00	6.67	8.00	7.37	7.00	8.00	8
26	6.00	6.33	5.67	3.67	5.33	5.26	7.33	4.33	7
27	8.00	8.33	7.33	8.00	7.33	7.63	7.00	7.00	3
40	10.00	7.67	10.00	10.00	9.33	9.53	5.00	10.00	1
29	9.00	7.00	8.00	9.00	7.67	8.00	6.33	7.00	5
33	8.67	7.67	9.00	9.00	8.00	8.47	3.67	8.33	0
8	2.00	2.33	2.67	2.33	3.00	3.63	1.33	8.00	2
17	6.33	7.67	8.00	6.33	6.67	7.05	8.00	7.33	7
29	8.33	7.00	8.00	9.67	8.00	8.32	5.00	9.00	5
40	10.00	10.00	10.00	10.00	10.00	10.00	10.00	10.00	10
25	4.33	7.67	9.33	0.00	9.00	6.16	7.00	7.67	5
37	8.00	8.33	9.33	8.67	9.00	8.53	3.33	8.00	3
28	8.33	7.67	9.00	10.00	8.00	8.53	2.00	7.67	2
31	6.00	6.67	5.00	6.67	7.33	6.32	6.67	6.67	8
26	7.33	7.00	7.67	7.33	8.00	7.26	6.67	6.33	6
26	6.33	9.00	7.00	5.67	7.00	7.26	6.33	8.33	9
33	6.33	5.67	6.33	6.67	6.67	6.47	5.67	7.33	2
26	8.67	7.33	9.33	8.00	7.67	8.26	2.33	8.33	0
39	10.00	6.67	9.00	9.00	9.00	8.95	2.67	10.00	0
32	9.00	6.67	9.33	9.67	9.33	8.16	2.33	5.00	9
35	8.00	7.00	9.33	8.33	8.00	8.21	4.33	8.33	3
0	8.67	8.67	8.67	8.33	8.33	8.47	5.00	7.67	3
21	6.67	6.67	8.67	8.67	4.00	7.11	6.00	7.33	9
39	10.00	8.67	10.00	10.00	8.67	9.26	5.00	8.00	10
8	1.33	1.33	1.33	1.33	1.00	2.68	0.67	8.00	1
35	9.67	6.33	8.67	10.00	8.67	8.53	1.67	7.67	1
1	9.00	6.67	8.00	9.00	8.33	8.37	5.33	8.67	2
38	4.33	4.67	4.00	4.00	6.00	4.63	4.33	4.67	5
34	9.67	8.67	9.67	10.00	9.33	9.58	8.67	10.00	10
27	6.33	8.33	7.33	7.67	6.33	7.21	6.00	7.33	6
32	7.33	8.00	6.33	7.67	7.00	7.05	6.00	6.00	5
36	7.00	8.00	6.33	7.67	8.00	7.32	8.00	7.33	9
25	2.67	3.00	2.33	2.67	3.00	4.26	1.00	10.00	2
36	8.67	6.00	8.67	8.67	8.67	8.26	2.33	8.67	1
35	6.67	9.00	5.00	7.33	8.33	7.42	5.00	8.00	4
15	3.00	3.67	1.33	1.00	5.00	3.58	3.00	6.67	1
32	8.33	8.33	8.00	7.33	7.67	8.11	6.33	8.67	6
40	9.67	7.33	10.00	8.67	8.00	8.89	3.33	10.00	1
17	1.00	1.67	1.67	1.33	1.67	2.95	1.33	8.67	0
25	7.33	8.67	9.33	8.00	8.00	8.42	6.67	9.33	8
23	4.00	6.00	2.00	2.00	5.00	3.58	6.00	2.33	5
29	6.67	9.00	7.67	6.67	7.67	7.63	6.33	8.33	1
35	9.33	5.67	10.00	9.67	8.67	8.79	4.33	9.00	1
31	6.33	8.33	8.00	8.67	7.00	7.74	6.00	8.33	2
29	7.67	8.33	8.67	8.33	7.67	8.32	5.33	9.00	1
28	7.33	8.67	7.67	8.33	7.67	7.89	6.00	7.67	7
33	7.67	9.33	7.00	8.00	8.67	8.16	9.00	8.33	9
37	8.33	6.67	9.00	9.33	7.33	8.16	4.00	8.67	4
24	7.33	8.33	7.67	6.00	6.33	7.53	7.67	10.00	7
23	6.67	5.67	6.00	7.00	5.00	6.37	6.33	7.67	5
38	9.33	8.33	7.00	10.00	9.67	8.89	3.67	8.67	5
20	8.00	7.67	7.00	6.67	7.33	7.58	5.00	9.00	4
25	6.00	6.33	5.33	6.00	6.33	6.00	6.33	6.00	5
30	4.33	2.67	7.33	4.33	3.00	5.37	1.67	10.00	2
36	8.00	8.00	7.33	7.00	6.33	7.16	4.67	6.00	3
32	8.00	9.00	7.33	8.00	6.67	7.47	4.33	6.00	3
29	7.67	8.67	8.00	7.00	7.67	7.68	5.67	7.67	4
38	7.67	9.00	3.33	9.33	7.67	7.26	6.33	7.00	8
31	5.33	7.33	5.67	7.67	7.33	6.63	5.00	6.67	4
27	8.00	8.33	8.00	8.00	8.00	8.05	9.00	8.00	8
35	9.67	6.33	9.00	10.00	7.33	8.58	3.67	9.33	2
30	8.33	5.33	4.33	7.67	6.33	6.42	6.67	6.33	5
39	8.67	8.67	8.67	8.67	8.33	8.37	3.33	7.33	3
26	7.00	7.33	9.33	8.33	9.00	7.84	7.00	6.33	6
37	9.00	9.33	8.00	10.00	10.00	9.32	8.00	9.67	9
35	8.67	6.67	7.33	9.00	8.67	8.32	1.33	9.33	1
33	8.00	8.00	7.67	9.33	7.67	7.84	7.67	6.67	6
31	8.33	8.67	7.00	8.67	8.67	8.32	6.33	8.67	8
16	3.67	7.33	3.00	3.00	3.67	3.95	9.00	3.67	8
31	4.67	7.67	1.67	6.00	7.33	5.16	7.00	4.00	7
22	7.00	6.67	6.67	7.00	7.33	7.11	7.33	7.67	8
34	8.00	10.00	8.00	6.67	9.33	8.42	6.33	10.00	5
34	7.00	9.00	8.33	8.67	8.33	7.58	10.00	4.00	4
16	8.33	7.67	9.00	9.33	8.00	8.53	5.33	8.67	5
33	9.00	7.33	8.67	9.00	8.67	8.68	3.67	9.33	5
33	10.00	10.00	10.00	9.67	8.67	9.74	1.00	10.00	1
36	9.33	8.33	9.67	9.67	7.67	8.79	4.33	8.00	8
30	5.67	8.00	3.33	4.67	6.00	5.89	6.00	7.33	6
25	7.33	7.67	7.67	8.33	7.00	7.74	5.33	8.33	4
19	6.33	6.00	8.00	7.00	5.00	6.63	4.33	7.00	3
29	7.00	8.67	7.67	9.33	9.00	8.47	6.67	9.67	8
33	9.33	8.33	9.67	8.33	8.00	8.58	3.33	7.67	3
34	7.33	8.00	9.00	9.00	6.67	7.95	7.33	7.00	9
29	5.33	7.00	6.33	7.00	6.00	6.58	5.00	7.67	6
33	8.33	9.33	8.00	7.67	8.67	8.21	7.33	7.33	7
28	8.33	6.67	8.33	8.00	8.33	8.11	5.00	9.00	6
30	6.67	7.33	7.67	6.33	6.00	6.95	6.67	7.67	5
9	6.33	6.33	8.67	7.67	6.67	7.42	5.67	8.33	2
35	8.67	8.67	9.33	10.00	9.00	9.11	6.33	9.00	2
35	7.67	8.33	8.00	8.67	9.00	8.68	6.33	10.00	5
30	8.00	9.33	8.33	8.33	8.00	8.63	3.00	10.00	0
37	8.33	7.67	7.33	7.00	7.67	7.37	6.00	6.33	3
26	1.67	1.67	2.33	2.00	2.00	3.00	2.00	7.00	2
28	7.67	7.67	8.00	3.33	6.33	6.63	6.00	6.67	2
37	3.67	7.67	3.33	6.00	6.00	5.32	5.33	5.33	7
19	4.00	6.67	6.33	5.67	6.00	5.95	5.67	7.00	7
36	6.00	4.67	5.33	2.67	5.00	5.11	5.67	6.67	10
26	10.00	8.00	8.00	8.00	8.00	8.16	6.67	7.00	6
20	6.33	8.33	7.00	5.67	5.00	6.53	6.67	7.00	9
35	8.00	6.33	6.67	8.67	8.00	7.53	3.33	7.33	1
30	6.33	7.00	6.00	7.33	5.67	6.53	7.00	7.33	8
24	8.00	8.67	8.33	8.00	7.67	8.00	7.00	7.33	7
37	8.33	7.67	8.33	9.00	8.33	8.26	3.33	8.00	1
40	9.00	7.67	7.67	9.67	9.00	8.68	3.67	9.00	6
24	9.67	5.67	8.33	7.67	8.00	7.79	8.67	7.33	5
36	9.33	7.67	10.00	9.67	8.67	9.11	4.67	9.00	1
34	8.00	8.67	8.00	8.33	7.67	7.47	7.33	4.33	6
36	7.67	8.67	8.00	8.00	8.00	7.79	9.00	7.00	10
20	6.67	5.67	6.67	6.67	5.33	6.05	4.67	5.33	7
27	6.00	6.00	5.00	4.67	7.33	5.58	7.33	4.67	8
30	7.33	6.00	7.00	6.00	5.67	6.58	5.67	7.33	5
18	6.67	6.33	7.33	6.00	6.67	6.68	7.67	7.00	8
28	6.33	7.33	6.67	7.00	7.00	6.84	6.00	6.67	6
32	8.00	8.33	7.67	7.67	7.67	8.11	7.67	9.00	7
34	8.00	8.33	8.00	8.00	8.33	8.16	9.00	8.67	8
30	8.00	7.00	7.33	6.33	7.33	6.95	6.33	5.33	3
34	8.00	5.67	8.67	6.00	6.67	7.32	6.00	8.67	6
38	9.00	8.00	9.33	8.67	8.33	8.74	2.00	9.00	9
31	7.00	5.67	8.00	6.67	7.33	6.89	4.33	6.67	3
33	8.00	8.67	9.00	8.67	9.00	8.58	5.33	8.67	9
38	9.33	8.67	9.33	10.00	9.67	9.16	3.33	8.00	1
35	9.00	9.33	8.33	8.67	9.00	8.74	7.33	8.00	8
18	1.00	1.00	1.33	1.33	1.33	2.47	1.00	8.33	1
17	7.00	7.67	7.67	7.67	8.00	7.63	7.33	8.00	7
30	7.00	9.00	8.00	8.67	8.00	8.16	5.67	8.67	6
35	9.00	8.00	7.33	7.33	8.00	8.00	7.67	8.00	8
35	8.67	7.00	8.67	9.67	8.33	8.53	3.33	9.00	1
23	5.67	7.67	6.33	7.33	7.67	7.26	5.67	9.00	6
36	9.00	7.00	6.00	10.00	9.00	8.37	1.33	8.67	1
22	9.00	9.00	9.67	9.00	7.33	8.74	6.67	8.33	6
33	8.33	7.33	10.00	9.00	8.67	8.53	6.00	7.67	6
27	6.67	6.00	5.67	6.33	6.67	6.58	3.00	7.67	4
26	6.33	6.00	7.33	7.67	4.67	6.68	4.33	8.00	4
26	5.00	6.33	6.67	5.00	6.33	6.21	6.00	7.67	8
32	8.33	6.00	9.00	9.67	7.67	8.05	4.33	7.67	5
16	8.00	8.00	8.00	7.67	8.00	8.11	5.67	9.00	4
39	8.67	9.33	7.00	9.00	9.33	8.89	8.00	10.00	8
32	8.33	8.33	8.33	8.00	8.00	8.21	7.33	8.00	6
25	7.00	6.67	7.00	7.33	5.67	6.63	9.33	6.33	8
34	9.33	5.67	9.00	9.33	8.33	8.47	1.33	9.00	1
24	7.33	7.67	8.00	8.00	6.67	7.47	6.33	7.33	8
33	8.33	7.00	7.33	8.00	7.67	7.74	6.33	8.00	2
14	9.33	9.67	5.00	9.33	9.67	8.58	7.00	10.00	10
17	8.33	7.67	7.00	9.00	7.67	7.79	6.00	7.33	2
17	8.33	8.00	7.33	8.00	8.33	8.21	5.67	9.00	8
26	6.67	6.33	8.00	6.00	5.33	6.63	7.67	7.33	6
29	6.67	8.00	6.67	7.33	6.33	6.95	5.33	6.67	6
35	8.00	6.67	5.33	8.00	8.67	7.05	6.67	6.33	6
29	5.67	5.67	8.33	7.33	6.33	6.26	8.33	4.67	6
29	6.67	7.00	7.33	7.33	6.33	7.11	5.33	8.00	7
20	2.00	2.00	2.00	2.00	2.00	2.58	2.00	5.00	2
19	6.00	8.67	7.67	9.00	7.67	7.63	7.33	7.00	6
36	9.33	9.00	9.33	9.67	9.00	9.05	3.33	8.00	2
36	9.00	6.00	9.67	9.33	10.00	8.95	3.00	10.00	0
24	8.33	6.33	8.67	6.00	7.67	6.74	7.67	3.00	5
18	5.00	6.00	3.67	6.00	5.00	4.95	7.33	4.67	9
35	9.33	9.33	10.00	9.33	8.33	9.26	6.00	9.00	5
36	8.33	8.00	7.67	8.33	8.00	8.21	6.67	9.00	6
28	8.33	6.67	7.33	9.33	7.67	7.63	4.33	6.67	5
25	7.67	7.67	6.67	7.00	7.33	7.32	5.67	7.33	6
17	1.00	1.33	1.33	1.33	1.33	2.42	1.67	6.67	1
18	5.00	6.67	5.67	6.33	7.33	6.00	7.33	5.67	7
19	7.67	8.33	4.33	3.33	7.67	6.58	4.33	7.67	9
